# Supplementary material for: Assessment of trimethylamine-N-oxide at the blood-cerebrospinal fluid barrier: Results from 290 lumbar punctures
Source: EXCLI J. 2020 Sep 9;19:1275–81. doi: 10.17179/excli2020-2763 (PMC7590830; doi:10.17179/excli2020-2763)
Supplement: Supplementary data [file EXCLI-19-1275-s-001.xlsx]

## Sheet: Supplementary Table 1
Supplementary Table 1: Raw data of the study population
patients	blood cerebtospinal fluid barrier (normal/dysfunction)	Liquor TMAO (µmol/L]	Serum TMAO (µmol/L)	Q-TMAO (x 100)	Liquor albumin (g/L)	Serum albumin (g/dL)	Q-albumin (10^-3)
1	Normal	3.28	4.55	72.09	0.189	3.93	4.81
2	Dysfunction	1.15	4.23	27.19	0.573	4.23	13.55
3	Dysfunction	1.69	3.98	42.46	0.283	4.75	5.96
4	Dysfunction	0.831	2.3	36.09	0.374	4.12	9.08
5	Dysfunction	0.426	3.2	13.44	0.311	3.62	8.59
6	Dysfunction	1.2	2.81	42.7	0.398	3.92	10.15
7	Normal	0.276	2.15	13.02	0.276	4.05	6.81
8	Normal	0.851	3.17	26.81	0.329	4.44	7.41
9	Dysfunction	0.333	1.33	24.81	0.344	2.93	11.74
10	Normal	0.826	2.48	33.47	0.219	3.91	5.6
11	Normal	1.15	2.04	56.37	0.165	4.76	3.47
12	Normal	0.281	0.95	29.47	0.251	4.32	5.81
13	Normal	0.386	1.57	24.84	0.225	4.3	5.23
14	Dysfunction	1.33	3.86	34.46	0.945	3.89	24.29
15	Normal	0.385	1.51	25.83	0.262	3.62	7.24
16	Dysfunction	0.142	0.973	14.43	0.329	4.03	8.16
17	Normal	2.21	3.17	69.72	0.233	5.07	4.6
18	Normal	0.189	1.19	15.97	0.215	4.6	4.67
19	Normal	0.282	0.575	48.28	0.192	4	4.8
20	Dysfunction	0.841	0.96	87.5	1.39	4.17	33.33
21	Normal	0.139	0.589	23.73	0.242	4.49	5.39
22	Normal	0.518	1.51	34.44	0.224	4.08	5.49
23	Dysfunction	0.412	1.74	23.56	0.46	3.91	11.76
24	Normal	1.17	2.93	39.93	0.22	3.54	6.21
25	Dysfunction	0.955	3.74	25.67	0.397	3.84	10.34
26	Normal	4.4	5.88	74.83	0.208	4.8	4.33
27	Normal	0.564	0.336	164.71	0.144	4.54	3.17
28	Normal	0.276	1.23	22.76	0.273	3.93	6.95
29	Dysfunction	0.826	2.93	28.33	0.393	3.41	11.52
30	Normal	2.07	3.89	53.21	0.277	4.18	6.63
31	Normal	1.45	4.61	31.45	0.126	4.02	3.13
32	Normal	0.786	1.58	50	0.314	4.21	7.46
33	Dysfunction	7.42	9.87	75.18	0.339	3.57	9.5
34	Dysfunction	0.437	1.11	39.64	0.355	4.25	8.35
35	Dysfunction	1.03	4.08	25.25	0.732	3.84	19.06
36	Normal	0.596	2.95	20.34	0.234	4.53	5.17
37	Normal	0.842	3.62	23.2	0.195	3.98	4.9
38	Dysfunction	0.853	3	28.33	0.321	3.81	8.43
39	Dysfunction	1.81	3.3	54.85	0.69	3.88	17.78
40	Dysfunction	0.413	0.478	85.42	1.3	2.28	57.02
41	Normal	0.331	1.86	17.74	0.161	3.79	4.25
42	Normal	0.628	1.42	44.37	0.221	3.45	6.41
43	Dysfunction	0.506	1.08	47.22	0.532	3.88	7.39
44	Dysfunction	0.209	0.116	175	1.02	2.14	28.13
45	Dysfunction	1.32	4.94	26.72	0.349	3.63	9.61
46	Dysfunction	0.847	1.76	48.3	0.323	3.21	10.06
47	Dysfunction	1.87	5.27	35.48	0.56	3.55	15.77
48	Normal	0.337	1.11	30.63	0.066	2.89	2.27
49	Normal	0.127	0.199	65	0.261	4.77	5.47
50	Dysfunction	0.11	0.099	110	0.326	3.75	8.69
51	Normal	0.379	1.55	24.52	0.152	3.91	3.89
52	Normal	0.172	0.774	22.08	0.139	3.5	3.97
53	Dysfunction	3.64	3.1	117.42	0.644	3.85	16.73
54	Dysfunction	0.0154	0.185	10.53	0.449	3.51	12.79
55	Normal	0.0464	0.178	27.78	0.257	4.15	6.19
56	Dysfunction	1.1	3.14	35.03	0.351	3.71	9.46
57	Normal	0.502	2.31	21.65	0.214	3.7	5.88
58	Normal	1.87	6.87	27.22	0.208	3.69	5.64
59	Dysfunction	1.12	4.15	26.99	0.402	3.59	11.2
60	Dysfunction	0.0173	0.0797	25	0.495	3.65	13.56
61	Normal	0.127	1.33	9.77	0.177	4.21	4.2
62	Normal	1.73	7.22	23.96	0.248	3.96	6.26
63	Normal	1.06	5.17	20.5	0.198	3.86	5.13
64	Dysfunction	1.01	3.45	29.28	0.719	4.06	17.71
65	Normal	0.143	1.18	11.86	0.171	4.09	4.18
66	Normal	2.89	9.7	29.79	0.202	3.63	5.56
67	Normal	0.116	1.52	7.89	0.102	3.74	2.73
68	Dysfunction	0.326	1.45	22.76	0.378	3.65	10.36
69	Dysfunction	0.818	2.96	27.7	0.438	4.04	10.84
70	Dysfunction	0.878	1.87	47.06	1.81	4.31	42
71	Dysfunction	0.641	2.76	23.19	0.458	4.39	10.43
72	Normal	0.52	1.44	36.11	0.188	4.88	3.85
73	Normal	3.77	12	31.42	0.233	4.16	5.6
74	Normal	3.83	12.4	30.89	0.222	3.24	6.85
75	Normal	0.786	3.19	24.76	0.173	3.65	4.74
76	Dysfunction	1.36	2.99	45.48	0.362	2.81	12.88
77	Normal	0.124	1.01	11.88	0.222	4.65	4.8
78	Normal	0.437	2.28	19.3	0.096	3.72	2.58
79	Dysfunction	0.164	0.079	200	1.23	4.19	29.36
80	Dysfunction	0.85	3	28.33	0.394	4.15	9.49
81	Dysfunction	0.312	0.69	44.93	0.365	3.87	9.43
82	Normal	1.36	5.84	23.29	0.232	3.1	7.48
83	Dysfunction	0.318	2.36	13.56	0.431	3.19	13.51
84	Dysfunction	0.405	2.22	18.47	0.429	4.13	10.39
85	Normal	0.512	1.88	27.13	0.341	4.33	7.88
86	Dysfunction	0.692	2.49	27.71	0.369	3.71	9.95
87	Normal	0.106	1.22	9.02	0.312	4.1	7.61
88	Dysfunction	0.253	1.92	13.02	0.324	3.94	8.22
89	Normal	0.673	3.31	20.24	0.297	3.79	7.84
90	Dysfunction	0.643	1.58	40.51	0.585	4.61	12.69
91	Normal	0.722	3.49	20.63	0.178	2.96	6.01
92	Dysfunction	1.17	3.71	31.54	0.482	3.29	14.65
93	Dysfunction	2.68	18.2	14.73	0.347	3.82	9.08
94	Dysfunction	0.0726	0.612	11.48	0.235	2.68	8.77
95	Dysfunction	0.202	1.74	11.49	0.325	3.94	8.25
96	Normal	0.632	0.739	85.14	0.225	3.64	6.18
97	Normal	0.683	3.16	21.52	0.215	3.57	6.02
98	Normal	0.16	0.93	17.2	0.228	4.64	4.91
99	Normal	0.94	2	46.75	0.255	4.37	5.84
100	Normal	0.94	2.4	38.96	0.147	3.73	3.94
101	Normal	0.73	0.94	77.87	0.114	4.41	2.59
102	Dysfunction	1.31	2.02	64.85	0.643	4.41	14.38
103	Normal	0.83	1.77	47.01	0.13	4.22	3.08
104	Normal	1.46	3.72	39.25	0.176	3.04	5.79
105	Dysfunction	1.12	1.14	98.25	0.785	3.53	22.24
106	Normal	2.68	9.75	27.49	0.25	4.66	5.36
107	Normal	1.22	2.56	47.66	0.189	3.96	4.77
108	Dysfunction	12.1	6.96	173.85	0.613	3.16	19.4
109	Dysfunction	1.27	2.65	47.92	0.383	5.03	7.61
110	Dysfunction	2.62	3.94	66.5	0.515	4.13	12.47
111	Dysfunction	0.79	5.63	14.1	0.381	4.06	9.38
112	Normal	2.36	1.21	195.04	0.189	4.21	4.49
113	Dysfunction	2.34	5.71	40.98	0.248	2.86	8.67
114	Normal	0.76	1.15	66.26	0.233	4.09	5.7
115	Normal	0.77	1.53	50.39	0.196	4.15	4.72
116	Normal	1.08	2.51	43.03	0.222	3.72	5.97
117	Normal	1.36	2.9	46.9	0.277	4.63	5.98
118	Normal	0.94	1.86	50.43	0.322	4.6	7
119	Dysfunction	1.42	4.33	32.79	0.305	3.27	9.33
120	Normal	0.82	1.79	45.81	0.149	4.07	3.66
121	Normal	1.05	2.57	40.86	0.153	4.13	3.7
122	Normal	0.87	1.53	56.86	0.215	4.15	5.18
123	Normal	1.01	1.93	52.33	0.169	4.88	3.46
124	Dysfunction	1.02	1.25	81.6	0.514	4.53	11.35
125	Dysfunction	5.96	7.79	76.51	0.302	2.39	12.64
126	Normal	1.03	1.37	75.18	0.196	4.38	4.47
127	Normal	1.02	2.1	48.57	0.189	4.78	3.95
128	Normal	0.91	2.41	37.68	0.21	3.05	6.89
129	Dysfunction	1.07	1.18	90.68	0.82	4.67	17.56
130	Normal	0.95	2.17	43.55	0.171	3.95	4.33
131	Normal	0.9	1.55	58.19	0.247	4.62	5.35
132	Normal	0.86	3.4	25.18	0.108	4.04	2.67
133	Dysfunction	1.77	3.01	58.8	0.424	4.37	9.7
134	Normal	0.93	1.81	51.49	0.12	4.72	2.54
135	Dysfunction	0.91	1.73	52.54	0.318	4.37	7.28
136	Normal	0.91	1.8	50.72	0.157	4.53	3.47
137	Normal	0.78	1.03	75.53	0.146	3.37	4.33
138	Normal	1.08	1.73	62.43	0.28	4.2	6.67
139	Dysfunction	2.12	2.48	85.48	0.71	2.54	27.95
140	Dysfunction	4.32	21.2	20.38	0.539	3.82	14.11
141	Dysfunction	8.48	14.3	59.3	0.395	4.06	9.73
142	Normal	1.17	2	58.5	0.091	4.2	2.17
143	Normal	2.62	8.77	29.87	0.183	3.67	4.99
144	Normal	0.92	1.2	76.58	0.181	3.85	4.7
145	Dysfunction	1.87	3.15	59.37	0.592	3.99	14.84
146	Normal	1.42	3.88	36.6	0.241	4.46	5.4
147	Normal	0.84	1.33	63.46	0.195	4.34	4.49
148	Normal	1.44	2.7	53.33	0.33	4.26	7.75
149	Dysfunction	1.15	2.07	55.56	0.322	3.82	8.43
150	Dysfunction	0.97	1.12	86.61	1.18	4.6	25.65
151	Normal	1.25	3.12	40.06	0.215	4.33	4.97
152	Dysfunction	1.28	1.41	90.78	0.488	4.53	10.77
153	Normal	1.17	4.58	25.55	0.137	3.87	3.54
154	Normal	8.72	8.48	102.83	0.274	4.07	6.73
155	Normal	1.36	3.33	40.84	0.112	3.92	2.86
156	Dysfunction	6.06	7.09	85.47	0.321	4.85	6.62
157	Normal	1.09	1.83	59.56	0.235	3.93	5.98
158	Dysfunction	1.42	1.24	114.52	0.488	4.53	10.77
159	Normal	1.01	0.99	102.02	0.194	2.89	6.71
160	Normal	1.01	1.62	62.35	0.172	5.02	3.43
161	Normal	0.97	1.77	54.92	0.145	4.15	3.49
162	Normal	0.94	1.32	71.52	0.203	3.38	6.01
163	Normal	0.89	0.97	91.24	0.239	4.26	5.61
164	Normal	0.95	1.32	72.2	0.212	5.5	3.85
165	Normal	1.02	1.8	56.67	0.253	4.65	5.44
166	Normal	0.81	0.99	81.52	0.105	4.25	2.47
167	Normal	0.85	0.98	87.14	0.233	3.26	7.15
168	Dysfunction	2.78	5.09	54.62	0.952	3.68	25.87
169	Normal	1.12	2.23	50.22	0.274	4.14	6.62
170	Dysfunction	2.36	3.65	64.66	0.44	3.83	11.49
171	Normal	0.91	1.86	48.92	0.11	3.73	2.95
172	Normal	0.581	1.18	49.15	0.142	3.64	3.9
173	Normal	0.52	2.06	25.24	0.174	3.56	4.89
174	Normal	0.538	1.55	34.84	0.166	4.49	3.7
175	Normal	1.46	2.42	60.33	0.137	2.19	6.26
176	Normal	0.881	2.15	40.93	0.235	4.31	5.45
177	Normal	1.55	11.4	13.6	0.123	3.9	3.15
178	Normal	2.25	8.71	25.83	0.339	4.35	7.79
179	Dysfunction	1.3	0.865	149.43	0.455	4.35	10.46
180	Normal	0.637	1.04	61.54	0.335	4.78	7.01
181	Normal	0.591	0.582	101.72	0.142	3.66	3.88
182	Normal	0.5	0.275	178.57	0.104	6.05	2.55
183	Dysfunction	0.975	4.05	24.2	0.346	3.37	10.27
184	Dysfunction	0.56	0.868	64.37	0.342	4.09	8.36
185	Dysfunction	1.03	1.82	56.59	0.388	4.05	9.58
186	Normal	1.08	2.55	42.35	0.309	4.07	7.59
187	Normal	1.34	2.22	60.36	0.243	3.52	6.9
188	Dysfunction	1.02	0.954	107.37	0.695	3.77	18.44
189	Normal	0.595	0.862	69.77	0.177	4.78	3.7
190	Normal	0.547	0.709	77.46	0.18	4.58	3.93
191	Normal	0.722	1.22	59.02	0.335	4.21	7.96
192	Dysfunction	1.48	1.34	110.45	0.595	3.69	16.12
193	Dysfunction	0.677	1.02	66.67	0.303	4.16	7.28
194	Normal	0.646	2.13	30.52	0.122	4.7	2.6
195	Normal	1.01	2.16	46.76	0.244	3.76	6.49
196	Dysfunction	0.499	0.882	56.82	0.293	4.82	6.08
197	Normal	0.676	2.46	27.64	0.167	4.3	3.88
198	Normal	1.55	3.54	43.79	0.243	4.27	5.69
199	Dysfunction	2.26	4.45	50.79	0.358	3.62	9.89
200	Normal	2.12	2.56	82.81	0.152	4.48	3.39
201	Normal	0.694	4.39	15.72	0.146	4.43	3.3
202	Normal	1.31	5.97	21.94	0.257	4.35	5.91
203	Normal	0.646	2.03	32.02	0.171	3.41	5.01
204	Normal	1.9	4.83	39.34	0.246	3.78	6.51
205	Normal	1.32	4.56	28.95	0.213	4.05	5.26
206	Normal	0.943	0.55	170.91	0.191	3.44	5.55
207	Dysfunction	3.42	5.58	61.29	0.392	2.99	13.11
208	Dysfunction	2.19	5.08	43.11	0.302	3.61	8.37
209	Normal	0.899	2.13	42.25	0.212	4.62	4.59
210	Dysfunction	1.15	3.07	37.46	0.25	2.55	9.8
211	Dysfunction	0.935	2.16	43.52	0.381	3.95	9.65
212	Dysfunction	4.9	6.51	75.27	1.04	2.97	35.02
213	Normal	0.555	1.99	28.14	0.118	3.75	3.15
214	Normal	0.669	0.985	67.68	0.253	4.24	5.97
215	Dysfunction	2.61	5.98	43.65	0.482	4.01	12.02
216	Normal	0.869	2.14	40.65	0.194	3.84	5.05
217	Normal	1.02	1.33	76.69	0.285	4.11	6.93
218	Dysfunction	0.778	0.877	88.64	0.571	4.41	12.95
219	Dysfunction	7.78	13	59.85	0.643	4.19	15.35
220	Dysfunction	1.85	3.11	59.49	0.28	3.8	33.68
221	Normal	0.89	2.91	30.58	0.237	4.68	5.06
222	Normal	1.32	2.75	48	0.29	3.87	7.49
223	Dysfunction	3.31	3.9	84.87	1.26	3.57	35.29
224	Normal	0.568	2.31	24.68	0.132	4.47	2.95
225	Dysfunction	0.916	2.09	44.02	0.576	4.85	11.88
226	Dysfunction	0.996	1.16	86.21	0.819	4.22	19.41
227	Dysfunction	2.89	2.84	101.76	3.44	4.87	70.64
228	Dysfunction	1.79	4.51	39.69	0.373	4	9.33
229	Dysfunction	0.619	1.22	50.82	0.302	3.37	8.96
230	Dysfunction	1.8	1.8	100	0.582	4.37	12.08
231	Normal	0.574	1.63	34.97	0.138	4.11	3.36
232	Dysfunction	2.31	2.09	110.53	1.84	3	61.33
233	Dysfunction	3.24	7.54	42.97	0.437	3.39	12.89
234	Normal	0.926	2.22	41.89	0.296	3.97	7.46
235	Normal	0.588	0.639	92.19	0.238	4.53	5.25
236	Normal	2.01	3.15	63.81	0.196	4.01	4.89
237	Dysfunction	3.61	3.3	109.39	0.35	4.8	7.29
238	Dysfunction	1.47	3.31	44.41	0.599	4.38	13.68
239	Normal	1.43	2.11	67.77	0.292	4.21	6.94
240	Normal	0.493	1.92	25.52	0.223	4.16	5.36
241	Dysfunction	2.17	3.81	56.96	0.305	3.61	8.45
242	Normal	1.61	4.02	40.05	0.267	4.38	6.1
243	Dysfunction	10.7	12.5	85.6	0.325	2.29	14.19
244	Normal	0.325	1.58	20.89	0.247	4.5	5.49
245	Normal	0.522	3.47	14.99	0.348	4.69	7.42
246	Normal	0.259	0.795	32.5	0.203	4.06	5
247	Dysfunction	0.858	1.63	52.76	0.394	3.86	10.21
248	Normal	0.306	1.55	20	0.257	4.7	5.47
249	Normal	1.88	7.28	25.82	0.143	4.53	3.16
250	Normal	0.217	1.16	18.97	0.334	4.89	6.83
251	Normal	0.0932	0.847	10.59	0.157	4.81	3.26
252	Dysfunction	2.16	3.42	63.16	1.04	2.58	40.31
253	Dysfunction	0.421	1.71	24.56	0.376	4.74	7.93
254	Normal	3.33	6.27	53.11	0.238	3.36	7.08
255	Dysfunction	0.306	1.45	21.38	0.32	4.34	7.37
256	Normal	0.716	1.1	65.45	0.163	2.59	6.29
257	Dysfunction	1.05	1.71	61.4	0.394	4.07	9.68
258	Normal	0.506	1.4	36.43	0.315	4.11	7.66
259	Normal	0.405	1.36	30.15	0.236	4.7	5.02
260	Normal	0.598	0.75	80	0.236	3.54	6.67
261	Dysfunction	1.39	3.6	38.61	0.39	3.51	11.11
262	Normal	0.913	2.23	40.81	0.197	4.22	4.67
263	Normal	0.69	2.55	27.06	0.353	5.33	6.62
264	Normal	0.795	3.44	23.26	0.195	3.79	5.15
265	Normal	0.201	1.4	14.29	0.202	4.29	4.71
266	Normal	0.286	1.37	21.17	0.172	4.14	4.15
267	Dysfunction	1.18	1.82	64.84	0.541	4.85	11.15
268	Normal	0.572	3.21	17.76	0.314	4.39	7.15
269	Normal	0.231	0.833	27.71	0.37	4.45	8.31
270	Normal	0.268	2.23	12.11	0.204	3.96	5.15
271	Dysfunction	0.382	1.47	25.85	0.422	4.35	9.7
272	Dysfunction	0.57	1.48	38.51	0.308	3.59	8.58
273	Normal	0.405	2.01	20.4	0.212	4.16	5.1
274	Normal	0.742	2.6	28.46	0.245	4.67	5.25
275	Dysfunction	2.7	18.9	14.29	0.534	4.03	13.25
276	Normal	0.967	2.77	35.02	0.341	4.33	7.88
277	Normal	0.381	5.15	7.38	0.262	4.09	6.41
278	Dysfunction	1.07	1.4	76.43	0.475	4.2	11.31
279	Dysfunction	2.67	6.12	43.63	0.408	3.15	12.95
280	Normal	1.31	2.49	52.61	0.354	4.82	7.34
281	Normal	0.312	2.36	13.14	0.183	4.87	3.76
282	Dysfunction	0.922	1.51	60.93	0.395	2.56	15.43
283	Normal	0.333	1.65	20	0.259	3.85	6.73
284	Dysfunction	0.467	1.86	25.27	0.322	4.42	7.29
285	Normal	0.339	3.23	10.53	0.217	4.13	5.25
286	Normal	0.142	0.758	18.42	0.276	4.29	6.43
287	Normal	0.178	1.1	16.36	0.132	4.83	2.73
288	Normal	0.551	1.86	29.57	0.366	4.65	3.91
289	Dysfunction	1.81	4.45	40.67	0.3	3.44	8.72
290	Normal	1.7	6.3	26.98	0.287	4.1	7
	TMAO, trimethylamine-N-oxide
